# Supplementary material for: Development of Life Course Exposure Estimates Using Geospatial Data and Residence History
Source: Int J Environ Res Public Health. 2025 Oct 26;22(11):1629. doi: 10.3390/ijerph22111629 (PMC12653017; doi:10.3390/ijerph22111629)
Supplement: Supplementary file 1 [file ijerph-22-01629-s001.zip]

Archive with 1 entries (1 files):
- ijerph-3881752-supplementary.pdf
